# Supplementary material for: Quantification of Abdominal Fat in Obese and Healthy Adolescents Using 3 Tesla Magnetic Resonance Imaging and Free Software for Image Analysis
Source: PLoS One. 2017 Jan 27;12(1):e0167625. doi: 10.1371/journal.pone.0167625 (PMC5271344; doi:10.1371/journal.pone.0167625)
Supplement: S1 Data — (XLSX) [file pone.0167625.s001.xlsx]

## Sheet: Rawdata
patient	age (months)	age (years)	gender	weight	height	body mass index (BMI)	BMI Z-score	nutritional status	% BMI	Blood pressure (Systolic)	Blood pressure (Diastolic)	waist circumference [cm]	right common carotid artery (plano anterior)	right common carotid artery (plano médio)	right common carotid artery (plano posterior)	right common carotid artery (média)	left common carotid artery (plano anterior)	left common carotid artery (plano médio)	left common carotid artery (plano posterior)	left common carotid artery (médiaCarotEM	Sonographic Hepato-Renal Index1	Sonographic Hepato-Renal Index2	Sonographic Hepato-Renal Index3	Sonographic Hepato-Renal Index (average)	aspartate aminotransferase	alanine aminotransferase	g-glutamyltransferase	alkaline phosphatase	fasting glucose	fasting glucose (mmol)	Total cholesterol	high-density lipoprotein (HDL) cholesterol	total cholesterol/HDL ratio	triglycerides	insulin	Homeostasis Model Assessment - Insuline Resistance (HOMA-IR)	% abdominal fat	% subcutaneous fat	% visceral fat	right and left common carotid arteries (plano anterior média)	right and left common carotid arteries (plano médio-média)	right and left common carotid arteries (plano posterior - média)	right and left common carotid arteries (média da média D e E)	body surface	total area	subcutaneous fat area (cm2)	visceral fat area (cm2)	clHOMA (> 3,40)	body surface (log10)
1	199	16	0	64	179	20	-0.37	0	35.7	110	55	77	0.42	0.48	0.5	0.46	0.46	0.4	0.42	0.42	10	5	18	11	24	9	20	126	80	4	162	62	2.6	125	5.3	0.942222	15.0561	9.58944	5.46667	0.44	0.44	0.46	0.44	1.80847	355.2	34.06	19.42	0	18.0847
2	207	17	0	78	180	24.07	0.89	0	81.4	132	92	82	0.54	0.54	0.48	0.52	0.48	0.48	0.47	0.47	19	13	11	14.3	24	19	18	144	87	4.35	141	62	2.3	48	6.8	1.31467	12.8849	10.0415	2.84346	0.51	0.51	0.475	0.495	1.97505	512.22	51.43	14.56	0	19.7505
3	198	16	0	58.2	171.5	19.78	-0.43	0	33.3	120	70	77	0.45	0.46	0.44	0.45	0.44	0.43	0.45	0.44	5.7	4.4	3.2	4.43	19	10	17	81	81	4.05	201	75	2.7	93	4.1	0.738	12.8693	7.81588	5.0534	0.445	0.445	0.445	0.445	1.68384	419.75	32.81	21.21	0	16.8384
4	206	17	0	65.5	176	21.13	-0.04	0	48.2	125	100	74	0.43	0.44	0.42	0.43	0.55	0.52	0.52	0.53	10	5	18	11	37	15	25	59	80	4	154	61	2.5	31	4.7	0.835556	13.1095	10.6099	2.49967	0.49	0.48	0.47	0.48	1.80412	390.31	23.61	27.91	0	18.0412
5	202	16	0	58.5	175	19.11	-0.81	0	20.9	122	67	76	0.46	0.42	0.44	0.44	0.47	0.46	0.46	0.46	16.3	19.4	13.7	14.46	16	5	14	101	86	4.3	119	41	2.9	70	2.2	0.420444	12.3382	9.98557	2.35258	0.465	0.44	0.45	0.45	1.71242	414.71	41.41	9.76	0	17.1242
6	211	17	0	75	178	23.65	0.71	0	76.1	120	82	81	0.42	0.45	0.44	0.43	0.41	0.44	0.45	0.43	2.3	3.1	2.9	2.76	35	22	15	70	73	3.65	116	47	2.5	34	1.3	0.210889	20.6206	16.587	4.03364	0.415	0.445	0.445	0.43	1.92673	486.5	80.7	19.62	0	19.2673
7	225	18	0	72.7	183.5	21.57	-0.18	0	43	130	82	83	0.5	0.48	0.47	0.48	0.44	0.48	0.49	0.47	12.2	14.1	17.9	14.66	21.7	16	19	60.3	81	4.05	163	65	2.5	42	4.4	0.792	44.8162	36.6786	8.1376	0.47	0.48	0.48	0.475	1.94381	603.1	221.21	49.08	0	19.4381
8	195	16	0	54.7	162.5	20.7	0.02	0	50.7	120	70	74	0.44	0.42	0.42	0.42	0.45	0.45	0.48	0.46	-2	-4	-1	-2.3	40.8	21.3	12.5	45.2	79	3.95	161	54	3	69	4.8	0.842667	11.8946	8.05262	3.84194	0.445	0.435	0.45	0.44	1.57717	444.65	35.81	17.08	0	15.7717
9	215	17	0	65.5	179	20.47	-0.47	0	31.9	125	90	79	0.41	0.4	0.41	0.4	0.4	0.42	0.43	0.42	8	10	10	9.3	22	25	21	81	80	4	160	52	3.1	48	3.9	0.693333	13.1351	9.66061	3.47453	0.405	0.41	0.42	0.41	1.82636	457.87	44.23	15.91	0	18.2636
10	212	17	0	67	172.5	22.5	0.34	0	63.2	120	80	80.5	0.5	0.51	0.5	0.5	0.54	0.48	0.5	0.5	0.5	0.5	-0.5	0.16	15.9	14	24.3	102.4	87	4.35	177	45	3.9	79	6.7	1.29533	16.776	12.0805	4.6955	0.52	0.495	0.5	0.5	1.79523	481.95	58.22	22.63	0	17.9523
11	198	16	0	64.8	177	20.7	-0.08	0	47	135	80	76	0.46	0.46	0.46	0.46	0.44	0.41	0.42	0.42	13	8	12	11	19	16	21	103	78	3.9	95	43	4.5	84	10.5	1.82	36.7003	33.1852	3.51512	0.45	0.435	0.44	0.44	1.80329	430.52	142.87	15.13	0	18.0329
12	208	17	0	69.2	175	22.55	-0.31	0	37.8	137	92	79	0.47	0.42	0.46	0.45	0.43	0.46	0.46	0.45	19	16	19	18	21	13	18	104	81	4.05	212	56	3.8	69	9.5	1.71	15.5408	11.1325	4.40833	0.45	0.44	0.46	0.45	1.83914	472.88	52.64	20.85	0	18.3914
13	201	16	0	66.5	179	20.78	-0.09	0	46.4	127	75	75	0.45	0.46	0.43	0.44	0.42	0.45	0.44	0.43	15.9	13	18.3	15.73	23	17	22	133	97	4.85	164	50	3.3	69	7.1	1.53044	11.1503	7.72686	3.4234	0.435	0.455	0.435	0.435	1.83816	442.27	34.17	15.14	0	18.3816
14	215	17	0	72.8	185	21.27	-0.15	0	44.2	110	80	73	0.53	0.55	0.54	0.54	0.53	0.49	0.54	0.52	36.9	33.4	33.5	34.6	18	12	15	106	86	4.3	163	50	3.3	78	7.7	1.47156	13.123	9.44071	3.68234	0.53	0.52	0.54	0.53	1.95646	468.53	44.23	17.25	0	19.5646
15	205	17	0	68.8	177	21.98	0.27	0	60.7	120	90	76	0.49	0.49	0.5	0.49	0.51	0.52	0.51	0.51	26	28	36	30	21	22.7	16.8	55.1	79	3.95	144	51	2.8	45	4.6	0.807556	13.5437	10.084	3.45969	0.5	0.505	0.505	0.5	1.84979	453	45.68	15.67	0	18.4979
16	202	16	0	69.35	179	21.64	0.22	0	58.5	110	60	79	0.49	0.48	0.49	0.48	0.47	0.46	0.45	0.46	18.1	17.4	22.2	19.23	33	10	16	172	89	4.45	134	49	2.7	84	4.8	0.949333	9.91016	6.8334	3.07676	0.48	0.47	0.47	0.47	1.87124	425.84	29.1	13.1	0	18.7124
17	221	18	0	62.5	184	18.44	-1.45	0	7.4	120	80	76	0.42	0.45	0.44	0.43	0.42	0.41	0.4	0.41	26	22	31	26.3	20	7	8	77	89	4.45	133	43	3.1	72	5	0.99	13.7839	8.0957	5.68815	0.42	0.43	0.42	0.42	1.82645	390.83	31.64	22.23	0	18.2645
18	205	17	1	47	157	19.11	-0.73	0	23.2	110	80	68	0.4	0.42	0.41	0.41	0.43	0.47	0.44	0.44	11.3	7.1	9.3	9.2	15	8	14	59	77	3.85	143	51	2.8	87	3.8	0.650222	21.64	17.7865	3.85355	0.415	0.445	0.425	0.425	1.44223	326.59	58.09	12.59	0	14.4223
19	219	18	1	51.5	156	21.19	-0.05	0	48	100	65	68	0.48	0.48	0.48	0.48	0.44	0.45	0.47	0.45	15.2	15.4	14.3	14.96	17	10	19	66	72	3.6	194	75	2.6	82	5.1	0.816	26.8936	21.9977	4.89592	0.46	0.465	0.475	0.465	1.49245	391.01	86.01	19.14	0	14.9245
20	208	17	1	65	168	23.04	0.58	0	72	110	80	73	0.49	0.47	0.46	0.47	0.44	0.46	0.44	0.44	1	21	3	8.3	20	12	11	63	71	3.55	167	58	2.9	46	7.5	1.18333	27.4322	24.2108	3.22137	0.465	0.465	0.45	0.455	1.73862	365	88.37	11.76	0	17.3862
21	200	16	1	59.2	166	21.44	0.18	0	57.1	100	65	94	0.47	0.42	0.43	0.44	0.46	0.45	0.44	0.45	8.3	11.2	7.8	9.1	16.6	8.7	12.4	50.1	73	3.65	126	54	2.4	32	5.4	0.876	34.0789	29.8373	4.24157	0.465	0.435	0.435	0.445	1.65646	388.65	115.96	16.48	0	16.5646
22	215	17	1	67.5	166	24.46	0.93	0	82.5	97	70	78	0.47	0.44	0.45	0.45	0.53	0.46	0.5	0.49	-1	-3	-2.7	-2.23	12	13	24	68	91	4.55	183	63	2.9	119	5.8	1.17289	25.3336	22.4245	2.90904	0.5	0.45	0.475	0.47	1.75145	513.11	115.06	14.93	0	17.5145
23	197	16	1	60.5	169	21.15	0.1	0	54	97	77	57	0.45	0.45	0.46	0.45	0.45	0.45	0.44	0.44	0	4	4.5	2.83	21	15	12	55	76	3.8	168	75	2.2	59	4.1	0.692444	25.0429	21.8881	3.15479	0.45	0.45	0.45	0.445	1.69368	400.56	87.68	12.64	0	16.9368
24	217	18	1	54	159	21.4	0.03	0	51	125	95	65	0.45	0.44	0.42	0.43	0.45	0.42	0.43	0.43	16	11	10.5	12.5	14	12	17	53	80	4	175	64	2.7	92	7.9	1.40444	16.9038	12.4695	4.43421	0.45	0.43	0.425	0.43	1.544	340.72	42.49	15.11	0	15.44
25	208	17	1	46.9	154	19.8	-0.48	0	31.6	100	60	69	0.42	0.48	0.46	0.45	0.41	0.42	0.42	0.41	10	13	15	12.6	14	7	12	43	81.6	4.08	143.3	68.1	2.1	89	6.3	1.1424	22.7526	18.5104	4.24222	0.415	0.45	0.44	0.43	1.42091	402	74.41	17.05	0	14.2091
26	211	17	1	57.5	163	21.62	0.15	0	56	122	80	72	0.48	0.43	0.45	0.45	0.43	0.42	0.43	0.42	8.4	1	0	3.13	18	11	30	52	79	3.95	155	57	2.7	54	5.1	0.895333	32.9886	30.3576	2.63097	0.455	0.425	0.44	0.435	1.61459	414.91	125.96	10.92	0	16.1459
27	193	16	1	60	174	22.44	-0.34	0	36.8	120	82	68	0.49	0.48	0.49	0.48	0.45	0.48	0.49	0.47	6	7	6	6.3	16	10	22	93	71	3.55	142	58	2.4	44	5	0.788889	14.667	11.9121	2.75491	0.47	0.48	0.49	0.475	1.72377	370.7	44.16	10.21	0	17.2377
28	201	16	1	47.5	161	18.33	-1.01	0	15.5	110	70	72	0.4	0.41	0.43	0.41	0.45	0.41	0.42	0.42	5.8	5.1	7	5.96	23	12	22	59	75	3.75	189	67	2.8	75	9.5	1.58333	17.0211	15.0743	1.94684	0.425	0.41	0.425	0.415	1.4754	336.5	50.72	6.55	0	14.754
29	198	16	1	49	165	18	-1.13	0	12.8	110	80	73	0.44	0.42	0.45	0.43	0.5	0.48	0.47	0.48	-4	2	-3	-1.6	15.6	10.2	19.8	52.6	83	4.15	193	64	3	57	4.8	0.885333	24.1993	17.1896	7.00973	0.47	0.45	0.46	0.455	1.52186	316.62	54.43	22.19	0	15.2186
30	218	18	1	59	167	21.15	-0.05	0	48.2	120	90	79	0.46	0.5	0.5	0.48	0.56	0.59	0.52	0.55	0	0	-4	-1.3	14	10	12	62	82	4.1	217	80	2.7	153	8.7	1.58533	29.5404	23.2566	6.28378	0.51	0.545	0.51	0.515	1.6613	390.81	90.89	24.56	0	16.613
31	210	17	1	65.8	174	21.72	0.18	0	57.3	120	72	81	0.41	0.41	0.41	0.41	0.4	0.41	0.4	0.4	14.6	14.5	13.5	14.2	16	10	9	39	76	3.8	171	63	2.7	89	5.9	0.996444	22.6904	17.6139	5.07651	0.405	0.41	0.405	0.405	1.79271	415.08	73.11	21.07	0	17.9271
32	200	16	1	57.5	164	21.38	0.14	0	55.7	120	100	78	0.41	0.41	0.41	0.41	0.43	0.4	0.41	0.41	6	6	0	4	16	9	13	72	83	4.15	126	49	2.6	46	5.3	0.977556	36.8676	32.6332	4.23437	0.42	0.405	0.41	0.41	1.62176	393.15	128.3	16.65	0	16.2176
33	220	18	1	50.5	155	21.04	-0.1	0	45.9	115	85	69	0.42	0.42	0.41	0.41	0.42	0.42	0.43	0.42	9	9	14	10.6	15.1	18.5	13.9	45.9	73	3.65	162	59	2.8	71	2.8	0.45	22.12	17.92	4.2	0.42	0.42	0.42	0.415	1.47318	304.08	54.5	12.77	0	14.7318
34	193	16	0	82.5	170	28.54	2.1	1	98.2	130	95	92	0.55	0.53	0.48	0.52	0.52	0.52	0.53	0.52	6	16	11	11	14	22	34	72	78	3.9	146	40	3.6	91	14	2.42667	37.3842	27.2779	10.1063	0.535	0.525	0.505	0.52	1.94059	593.34	161.85	59.96	0	19.4059
35	204	17	0	90.5	173	30.27	2.29	1	98.9	127	80	101	0.48	0.49	0.5	0.49	0.49	0.51	0.49	0.49	12	13.7	11.1	12.26	16	12	22	73	82	4.1	130	48	2.7	44	6.1	1.11156	44.2843	37.518	6.76625	0.485	0.5	0.495	0.49	2.04421	706.56	265.09	47.81	0	20.4421
36	195	16	0	117	177.5	37.14	3.33	1	99.95	132	92	112	0.49	0.51	0.52	0.5	0.5	0.44	0.46	0.46	11	11	17	13	18	9	23	123	78	3.9	138	46	3	60	10.9	1.88933	48.2596	39.3726	8.88694	0.495	0.475	0.49	0.48	2.32281	893.07	351.63	79.37	0	23.2281
37	194	16	0	84	173	28.09	2	1	97.7	130	87.5	90	0.47	0.5	0.51	0.52	0.6	0.59	0.56	0.58	11	7	5	7.6	28	52	36	83	83	4.15	142	49	2.9	79	9.3	1.71533	24.6295	19.113	5.51657	0.535	0.545	0.535	0.55	1.98047	499.91	95.55	27.58	0	19.8047
38	207	17	0	100.5	166	36.5	3.19	1	99.93	105	65	115	0.5	0.53	0.49	0.5	0.51	0.55	0.51	0.52	3	5	-2	2	16.4	20.4	21.5	64.8	74	3.7	161	48	3.4	62	9.7	1.59511	53.2068	41.8381	11.3687	0.505	0.54	0.5	0.51	2.07427	928.74	388.57	105.59	0	20.7427
39	195	16	0	81.5	164	30.29	2.21	1	98.7	120	70	94	0.5	0.51	0.52	0.51	0.52	0.55	0.51	0.52	10	12.2	10.6	10.93	28.9	22.4	18	62.1	95	4.75	125	43	2.9	52	5.6	1.18222	37.7731	30.1485	7.62457	0.51	0.53	0.515	0.515	1.88092	660.92	199.26	50.39	0	18.8092
40	209	17	0	102	177	32.59	2.62	1	99.6	115	80	111	0.5	0.47	0.5	0.49	0.49	0.45	0.46	0.46	44	40	36	40	64	182.4	92.9	78	88	4.4	189	41	4.6	64	18.2	3.55911	43.5247	29.1203	14.4043	0.495	0.46	0.48	0.475	2.18676	869.81	253.29	125.29	1	21.8676
41	225	18	0	92	179	28.71	1.81	1	96.5	125	70	96	0.58	0.57	0.57	0.57	0.53	0.57	0.54	0.54	10.5	20.8	14.6	15.3	127	166	50	94	76	3.8	144	47	3.1	54	2.3	0.388444	26.0298	23.6162	2.41353	0.555	0.57	0.555	0.555	2.11006	601.93	142.15	14.53	0	21.1006
42	193	16	0	105.5	180.5	32.36	2.54	1	99.4	135	100	105	0.57	0.67	0.61	0.61	0.6	0.58	0.58	0.58	25	29	29	27.6	30	36	21	108	87	4.35	169	49	3.4	184	9.8	1.89467	41.4141	28.8517	12.5624	0.585	0.625	0.595	0.595	2.25006	762.36	219.95	95.77	0	22.5006
43	200	16	0	125.8	180.5	38.6	3.53	1	99.98	120	80	124	0.51	0.57	0.51	0.53	0.46	0.44	0.48	0.46	29	43	38	36.6	30.7	43.6	22.5	69.8	85	4.25	94	29	3.2	40	19	3.58889	44.7536	37.1026	7.65103	0.485	0.505	0.495	0.495	2.4248	1024.01	379.93	78.35	1	24.248
44	212	17	0	82.5	168	29.26	2.03	1	97.9	130	80	91	0.53	0.53	0.53	0.53	0.54	0.57	0.54	0.55	19	13	16	16	62	61	60	97	90	4.5	209	55	3.8	141	4.7	0.94	30.6291	23.8682	6.76095	0.535	0.55	0.535	0.54	1.92402	614.7	146.72	41.56	0	19.2402
45	192	16	1	64.5	155	26.8	1.64	1	94.7	115	85	83	0.4	0.41	0.41	0.4	0.4	0.4	0.42	0.4	15	5	4	8	22	13	10	80	89	4.45	172	58	3	95	5	0.988889	44.1648	36.1954	7.96941	0.4	0.405	0.415	0.4	1.63463	494.81	179.1	39.43	0	16.3463
46	192	16	1	120	174	39.6	3.48	1	99.98	120	80	106	0.41	0.47	0.45	0.44	0.5	0.51	0.48	0.52	5.6	4.3	7.7	5.8	25	10.5	14.9	65.2	85	4.25	188	60	3.1	120	12.3	2.32333	56.6962	46.4052	10.291	0.455	0.49	0.465	0.48	2.31428	829.43	384.9	85.36	0	23.1428
47	191	15	1	72.6	158	29.04	2.04	1	97.9	100	70	87	0.5	0.52	0.5	0.5	0.55	0.48	0.53	0.52	10.7	11	10.1	10.6	27.6	32.8	14	84.1	73	3.65	141	52	2.7	42	3	0.486667	40.1969	32.3611	7.83577	0.525	0.5	0.515	0.51	1.74297	462.14	149.55	36.21	0	17.4297
48	207	17	1	88	170	30.45	2.19	1	98.6	110	65	89	0.48	0.47	0.43	0.46	0.45	0.41	0.47	0.44	5.9	6.7	8.8	7.1	21	19	15	80	82.1	4.105	164.5	66.7	2.46	27	7.4	1.35009	48.3426	40.7797	7.5629	0.465	0.44	0.45	0.45	1.99456	608.5	248.14	46.02	0	19.9456
49	210	17	1	105.85	167.5	37.72	3.21	1	99.93	110	90	116	0.55	0.56	0.54	0.55	0.57	0.53	0.56	0.55	4.6	6.5	7.5	6.2	5	7	14	85	68	3.4	163	56	2.9	53	12.4	1.87378	47.2837	43.9019	3.38177	0.56	0.545	0.55	0.55	2.13437	895.65	393.21	30.29	0	21.3437
50	192	16	1	84.8	162	32.37	2.53	1	99.4	140	105	97	0.4	0.42	0.41	0.41	0.4	0.4	0.41	0.4	12	13	12	12.3	11.4	10.7	29	77.8	75	3.75	197	61	3.2	131	23.2	3.86667	48.7964	36.9139	11.8826	0.4	0.41	0.41	0.405	1.89598	690.05	254.72	82	1	18.9598
51	210	17	1	79	160	30.85	2.24	1	98.8	115	85	96	0.42	0.41	0.4	0.41	0.42	0.41	0.42	0.41	13.5	17	13.3	14.6	61.9	72.2	20.5	73.7	97	4.85	162	55	3	53	9.6	2.06933	61.4535	52.8306	8.62292	0.42	0.41	0.41	0.41	1.82324	743.89	393	64.14	0	18.2324
52	196	16	1	79	162	30.15	2.18	1	98.5	120	80	85	0.47	0.41	0.42	0.43	0.41	0.41	0.42	0.41	9.1	3.7	6.1	6.3	41.5	19.1	16.8	78.5	82	4.1	114	56	2	47	5.2	0.947556	44.4042	35.8741	8.5301	0.44	0.41	0.42	0.42	1.83974	526.43	188.85	44.9	0	18.3974
53	198	16	1	70	155	29.16	2	1	97.7	86	120	86	0.52	0.55	0.53	0.53	0.44	0.52	0.51	0.49	15.2	16.5	20.3	17.3	18.6	19.5	17.7	63.6	68	3.4	192	52	3.7	191	14.5	2.19111	43.606	30.8998	12.7062	0.48	0.535	0.52	0.51	1.69248	560.46	173.18	71.21	0	16.9248
54	194	16	1	79.5	162	30.34	2.22	1	98.7	140	90	84	0.42	0.42	0.44	0.42	0.45	0.46	0.48	0.46	14	16	15	15	13	7	14	69	73	3.65	153	53	2.9	89	6.2	1.00578	36.7548	34.07	2.6848	0.435	0.44	0.46	0.44	1.84468	547.43	186.51	14.7	0	18.4468
55	192	16	1	80	157	32.52	2.55	1	99.5	125	85	90	0.41	0.42	0.43	0.42	0.47	0.49	0.49	0.48	7	21	19	15.6	13	7	26	85	88	4.4	78	53	3.4	42	10.3	2.01422	58.6995	50.362	8.33749	0.44	0.455	0.46	0.45	1.80803	666.15	335.49	55.54	0	18.0803
56	195	16	1	86	170	29.76	2.13	1	98.3	130	92	99	0.47	0.43	0.47	0.45	0.55	0.5	0.5	0.51	23	23	18	21.3	18	10	17	84	75	3.75	169	44	3.8	63	9.8	1.63333	56.2809	35.8191	20.4618	0.51	0.465	0.485	0.48	1.97517	739.23	264.78	151.26	0	19.7517
57	191	15	1	86.2	161	33.3	2.66	1	99.6	130	70	94	0.47	0.46	0.45	0.46	0.49	0.49	0.48	0.48	17.6	13.6	16.5	15.9	20	17	21	98	81	4.05	144	46	3.1	95	9.7	1.746	51.7135	37.3615	14.352	0.48	0.475	0.465	0.47	1.90067	685.97	256.29	98.45	0	19.0067
[truncated: 6 more columns]
